# Supplementary material for: Current and future distribution of Aedes aegypti and Aedes albopictus (Diptera: Culicidae) in WHO Eastern Mediterranean Region
Source: Int J Health Geogr. 2018 Feb 14;17:4. doi: 10.1186/s12942-018-0125-0 (PMC5813415; doi:10.1186/s12942-018-0125-0)
Supplement: Supplementary file 1 — Additional file 1. Presence of Aedes aegypti and Aedes albopictus and case data of Dengue, chikungunya and yellow fever in the EMR. [file 12942_2018_125_MOESM1_ESM.xlsx]

## Sheet: Aedes aegypti
Species	Country	Governorate/Province	District	Localities	Year	Months	Reference	Comments (if necessary)
Aedes aegypti	Djibouti			Djibouti city	1992		Rodier et al., 1996
Aedes aegypti	Djibouti			Ilot du Heron	1996		WHO 2011
Aedes aegypti	Djibouti			Obock	2016		Personnal comunication
Aedes aegypti	Djibouti			Tadjourah	2016		Personnal comunication
Aedes aegypti	Djibouti			Djibouti	2016		Personnal comunication
Aedes aegypti	Egypt			Toshka	2011		Shoukry et al., 2012
Aedes aegypti	Egypt			Aswan	2005		Heikal et al., 2011
Aedes aegypti	Egypt	Asyut	Assiut	Dashlot	2015	October-November	VCD report summary, 2015	In Egypt an ongoing programme of vector surveillance has been completed in 15 governorates (3 villages each). Vector maps will be available in June 2016.
Aedes aegypti	Egypt	Asyut	Assiut	Abo Kareem	2015	October-November	VCD report summary, 2015	In Egypt it was recorded the presence of Aedes aegypti in Alexandria and Cairo, also during the winter (Kirkpatrick, 1925; Holstein, 1967). It dissapeared as in the rest of the Mediterranean.
Aedes aegypti	Egypt	Asyut	Assiut	Nagaa Khadr	2015	October-November	VCD report summary, 2015
Aedes aegypti	Egypt	Asyut	Dayrout	Nagaa Ali Hamad	2015	October-November	VCD report summary, 2015
Aedes aegypti	Egypt	Asyut	Dayrout	Kodiya Bahary	2015	October-November	VCD report summary, 2015
Aedes aegypti	Egypt	Asyut	Dayrout	El Aoga	2015	October-November	VCD report summary, 2015
Aedes aegypti	Egypt	Asyut	Dayrout	El Reiad	2015	October-November	VCD report summary, 2015
Aedes aegypti	Egypt	Asyut	Dayrout	Bawyt	2015	October-November	VCD report summary, 2015
Aedes aegypti	Egypt	Asyut	Assiut	Gahma (Tatalia and banei Sharan)	2015	October-November	VCD report summary, 2015
Aedes aegypti	Egypt	Asyut	El-Qusiya	Ezbet Khashaba	2015	October-November	VCD report summary, 2015
Aedes aegypti	Egypt	Asyut	El-Qusiya	Arab Gahma	2015	October-November	VCD report summary, 2015
Aedes aegypti	Egypt	Asyut	El-Qusiya	Nazlt Risk	2015	October-November	VCD report summary, 2015
Aedes aegypti	Egypt	Asyut	El-Qusiya	El Monshaa	2015	October-November	VCD report summary, 2015
Aedes aegypti	Egypt	Minya	Dair Mawas	Dalga	2015	October-November	VCD report summary, 2015
Aedes aegypti	Oman	Southern part of Oman					WHO 2011
Aedes aegypti	Oman		Dhofar		2015		Personnal comunication
Aedes aegypti	Pakistan	Khber Pukhtoonkawa		Peshawar			Asir Ud Din 1952, Rasheed et al 2013,Barraud 1934, Qutubuddin 1960, Reisen 1978, Reisen et al 1982, Suleman & Khan 1993 and 1994, WHO 1989, Suleman et al 1996, Tariq & Zahar 2000, Tariq et al 2010, Jahan & Mumtaz 2010
Aedes aegypti	Pakistan	Punjab		Attock			Asir Ud Din 1952, Rasheed et al 2013,Barraud 1934, Qutubuddin 1960, Reisen 1978, Reisen et al 1982, Suleman & Khan 1993 and 1994, WHO 1989, Suleman et al 1996, Tariq & Zahar 2000, Tariq et al 2010, Jahan & Mumtaz 2010
Aedes aegypti	Pakistan	Khber Pukhtoonkawa		Haripur			Asir Ud Din 1952, Rasheed et al 2013,Barraud 1934, Qutubuddin 1960, Reisen 1978, Reisen et al 1982, Suleman & Khan 1993 and 1994, WHO 1989, Suleman et al 1996, Tariq & Zahar 2000, Tariq et al 2010, Jahan & Mumtaz 2010
Aedes aegypti	Pakistan	Khber Pukhtoonkawa		Hasanabal			Asir Ud Din 1952, Rasheed et al 2013,Barraud 1934, Qutubuddin 1960, Reisen 1978, Reisen et al 1982, Suleman & Khan 1993 and 1994, WHO 1989, Suleman et al 1996, Tariq & Zahar 2000, Tariq et al 2010, Jahan & Mumtaz 2010
Aedes aegypti	Pakistan	Khber Pukhtoonkawa		Hyber Pukhtoonkwa			Asir Ud Din 1952, Rasheed et al 2013,Barraud 1934, Qutubuddin 1960, Reisen 1978, Reisen et al 1982, Suleman & Khan 1993 and 1994, WHO 1989, Suleman et al 1996, Tariq & Zahar 2000, Tariq et al 2010, Jahan & Mumtaz 2010
Aedes aegypti	Pakistan	Punjab		Taxilla			Asir Ud Din 1952, Rasheed et al 2013,Barraud 1934, Qutubuddin 1960, Reisen 1978, Reisen et al 1982, Suleman & Khan 1993 and 1994, WHO 1989, Suleman et al 1996, Tariq & Zahar 2000, Tariq et al 2010, Jahan & Mumtaz 2010
Aedes aegypti	Pakistan	Punjab		Rawalpindi			Asir Ud Din 1952, Rasheed et al 2013,Barraud 1934, Qutubuddin 1960, Reisen 1978, Reisen et al 1982, Suleman & Khan 1993 and 1994, WHO 1989, Suleman et al 1996, Tariq & Zahar 2000, Tariq et al 2010, Jahan & Mumtaz 2010
Aedes aegypti	Pakistan	Punjab		Lahore			Asir Ud Din 1952, Rasheed et al 2013,Barraud 1934, Qutubuddin 1960, Reisen 1978, Reisen et al 1982, Suleman & Khan 1993 and 1994, WHO 1989, Suleman et al 1996, Tariq & Zahar 2000, Tariq et al 2010, Jahan & Mumtaz 2010, Mukhtar et al., 2011
Aedes aegypti	Pakistan	Punjab		Gujranwala			Asir Ud Din 1952, Rasheed et al 2013,Barraud 1934, Qutubuddin 1960, Reisen 1978, Reisen et al 1982, Suleman & Khan 1993 and 1994, WHO 1989, Suleman et al 1996, Tariq & Zahar 2000, Tariq et al 2010, Jahan & Mumtaz 2010
Aedes aegypti	Pakistan	Punjab		Sheikhupura			Asir Ud Din 1952, Rasheed et al 2013,Barraud 1934, Qutubuddin 1960, Reisen 1978, Reisen et al 1982, Suleman & Khan 1993 and 1994, WHO 1989, Suleman et al 1996, Tariq & Zahar 2000, Tariq et al 2010, Jahan & Mumtaz 2010
Aedes aegypti	Pakistan	Punjab		Faisalabad			Asir Ud Din 1952, Rasheed et al 2013,Barraud 1934, Qutubuddin 1960, Reisen 1978, Reisen et al 1982, Suleman & Khan 1993 and 1994, WHO 1989, Suleman et al 1996, Tariq & Zahar 2000, Tariq et al 2010, Jahan & Mumtaz 2010
Aedes aegypti	Pakistan	Punjab		Multan			Asir Ud Din 1952, Rasheed et al 2013,Barraud 1934, Qutubuddin 1960, Reisen 1978, Reisen et al 1982, Suleman & Khan 1993 and 1994, WHO 1989, Suleman et al 1996, Tariq & Zahar 2000, Tariq et al 2010, Jahan & Mumtaz 2010
Aedes aegypti	Pakistan	Khber Pukhtoonkawa		Dera Ismail Khan			Asir Ud Din 1952, Rasheed et al 2013,Barraud 1934, Qutubuddin 1960, Reisen 1978, Reisen et al 1982, Suleman & Khan 1993 and 1994, WHO 1989, Suleman et al 1996, Tariq & Zahar 2000, Tariq et al 2010, Jahan & Mumtaz 2010
Aedes aegypti	Pakistan	Sindh		Karachi			Asir Ud Din 1952, Rasheed et al 2013,Barraud 1934, Qutubuddin 1960, Reisen 1978, Reisen et al 1982, Suleman & Khan 1993 and 1994, WHO 1989, Suleman et al 1996, Tariq & Zahar 2000, Tariq et al 2010, Jahan & Mumtaz 2010, Mukhtar et al., 2011
Aedes aegypti	Pakistan	Sindh		Larkana			Asir Ud Din 1952, Rasheed et al 2013,Barraud 1934, Qutubuddin 1960, Reisen 1978, Reisen et al 1982, Suleman & Khan 1993 and 1994, WHO 1989, Suleman et al 1996, Tariq & Zahar 2000, Tariq et al 2010, Jahan & Mumtaz 2010
Aedes aegypti	Pakistan	Sindh		Hyderabad			Asir Ud Din 1952, Rasheed et al 2013,Barraud 1934, Qutubuddin 1960, Reisen 1978, Reisen et al 1982, Suleman & Khan 1993 and 1994, WHO 1989, Suleman et al 1996, Tariq & Zahar 2000, Tariq et al 2010, Jahan & Mumtaz 2010
Aedes aegypti	Pakistan	Khber Pukhtoonkawa		Kohat-Hangu Valley			Asir Ud Din 1952, Rasheed et al 2013,Barraud 1934, Qutubuddin 1960, Reisen 1978, Reisen et al 1982, Suleman & Khan 1993 and 1994, WHO 1989, Suleman et al 1996, Tariq & Zahar 2000, Tariq et al 2010, Jahan & Mumtaz 2010
Aedes aegypti	Pakistan	Khber Pukhtoonkawa		Landi Total			Asir Ud Din 1952, Rasheed et al 2013,Barraud 1934, Qutubuddin 1960, Reisen 1978, Reisen et al 1982, Suleman & Khan 1993 and 1994, WHO 1989, Suleman et al 1996, Tariq & Zahar 2000, Tariq et al 2010, Jahan & Mumtaz 2010
Aedes aegypti	Saudi Arabia	Jizan					Al-Azraki et al 2013	Dengue cases
Aedes aegypti	Saudi Arabia	Asser					Al-Azraki et al 2013	Dengue cases
Aedes aegypti	Saudi Arabia	Jizan		Jizan			Chinikar 2014	Also Ae. vittatus/Ae. vexans/ Ae. unilineattus in Saudi Arabia
Aedes aegypti	Saudi Arabia	Asser		Abha			Chinikar 2014
Aedes aegypti	Saudi Arabia	Makkah		Jeddah			Alikhan et al 2014
Aedes aegypti	Saudi Arabia	Tihamah		Al Qunfudhah			Alikhan et al 2014
Aedes aegypti	Saudi Arabia	Tihamah		Al'Qooz			Alikhan et al 2014
Aedes aegypti	Saudi Arabia	Makkah		Al Laith			Alikhan et al 2014
Aedes aegypti	Saudi Arabia	Tihamah		Adham			Alikhan et al 2014
Aedes aegypti	Saudi Arabia	Tihamah		Tharibaan			Alikhan et al 2014
Aedes aegypti	Saudi Arabia	Makkah		Rabigh			Alikhan et al 2014
Aedes aegypti	Saudi Arabia	Makkah		Al Kamil			Alikhan et al 2014
Aedes aegypti	Saudi Arabia	Makkah		Khalees			Alikhan et al 2014
Aedes aegypti	Saudi Arabia	Makkah		Jeddah			Al Ahmad et al., 2011; Mahyoub, 2011
Aedes aegypti	Saudi Arabia	Hijaz		Mazzah			Dengue cases
Aedes aegypti	Saudi Arabia			Medina			El-Badryet al 2010
Aedes aegypti	Saudi Arabia	Makkah		Makkah			Dengue cases, Aziz et al., 2012
Aedes aegypti	Saudi Arabia			Tabuk			Aziz et al 2014
Aedes aegypti	Saudi Arabia			Amlok			Aziz et al 2014
Aedes aegypti	Saudi Arabia	Jeddah		Ghuleel			Al-Azab, 2013
Aedes aegypti	Saudi Arabia	Jeddah		Al-Balad			Al-Azab, 2013
Aedes aegypti	Saudi Arabia	Jeddah		Al-Jameiah			Al-Azab, 2013
Aedes aegypti	Saudi Arabia	Jeddah		Al-Nazlah			Al-Azab, 2013
Aedes aegypti	Saudi Arabia	Jeddah		Al-Yameneyyah			Al-Azab, 2013
Aedes aegypti	Saudi Arabia	Jeddah		AL-Safa			Al-Azab, 2013
Aedes aegypti	Saudi arabia			Jeddah	2016		Personnal comunication
Aedes aegypti	Saudi arabia			Madinah	2016		Personnal comunication
Aedes aegypti	Saudi arabia			Mecca	2016		Personnal comunication
Aedes aegypti	Saudi arabia			Jazan	2016		Personnal comunication
Aedes aegypti	Saudi arabia			Najran	2016		Personnal comunication
Aedes aegypti	Somalia	Somaliland	Berbera	Berbera	1969-2013		WHO 2012	In Somalia it was detected in 1969 in Merka, Mogadiscio, Warshick and Berbera (Mouchet, 1971)
Aedes aegypti	Somalia	Bossaso	Bari	Biyokulele	2015	Feb-Mar-April	Routine entomology report 2015/Vector Behaviour Study/ Emergency case detection report	Also reported in region Mudug but not confirmed
Aedes aegypti	Somalia	Bossaso	Bari	Horseed	2015		Routine entomology report 2015	Need more data to confirm the distribution of Aedes aegypti and the possibility of the presence of Aedes albopictus in Mogadishu
Aedes aegypti	Somalia	Banaadir		Mogadishu	2011		Entomological report Mogadishu 2011
Aedes aegypti	Somalia	Banaadir		Mogadish IDP camps	2011		WHO 2012
Aedes aegypti	Somalia	Middle Shabelle	Bal'ad	Wallamoi	2015		Q4 entomology report 2015
Aedes aegypti	Somalia	Middle Shabelle	Bal'ad	Mukei-Dher	2015		Q4 entomology report 2015
Aedes aegypti	Somalia	Middle Shabelle	Jowhar	Bananey	2015		Q4 entomology report 2015
Aedes aegypti	Somalia	Middle Shabelle	Jowhar	Jowhar-moiki	2015		Q4 entomology report 2015
Aedes aegypti	Somalia	Lower Shabelle	Afgooye	Garash	2015		Q4 entomology report 2015
Aedes aegypti	Somalia			Baidoa	1993		Sharp et al., 1995: Den cases			Sharp et al., 1995
Aedes aegypti	Somalia			Kisimayu-Jilib	1993		Sharp et al., 1995: Den cases			Sharp et al., 1995
Aedes aegypti	Somalia			Baardera	1993		Sharp et al., 1995: Den cases			Sharp et al., 1995
Aedes aegypti	Sudan	Eastern part of Sudan in Red Sea			2007-2015		Abdalmagid and Alhusein 2008, Insecticide resistence management strategy 2016-2020	Also Ae. africanus/Ae. simpsoni
Aedes aegypti	Sudan	Greater Kordofan State			2007-2015		Abdalmagid and Alhusein 2008, Insecticide resistence management strategy 2016-2020
Aedes aegypti	Sudan	Greater Darfur states			2007-2015		Abdalmagid and Alhusein 2008, Insecticide resistence management strategy 2016-2020
Aedes aegypti	Sudan	Kassala and Elgadarief states			2007-2015		Abdalmagid and Alhusein 2008, Insecticide resistence management strategy 2016-2020
Aedes aegypti	Sudan	Kassala Gedarif state			2007-2015		Abdalmagid and Alhusein 2008, Insecticide resistence management strategy 2016-2020
Aedes aegypti	Sudan			Port Sudan	2004, 2008, 2009, 2010		Dengue outbreaks; Seihdadmed et al., 2011
Aedes aegypti	Sudan	Blue Nile			1959		Yellow fever outbreaks	In Sudan there are also other sylvatic Aedes (Stegomyia). The majority of the yellow fever outbreaks can be attributed to Aedes aegypti, but there are other Stegmyis that may be vector in rainforest regions of the South. We need to check this information in detailed.
Aedes aegypti	Sudan	South Kordofan	Dilling		2005		Yellow fever outbreaks
Aedes aegypti	Sudan		Rashad		2005		Yellow fever outbreaks
Aedes aegypti	Sudan		Abu Jubaiyah		2005		Yellow fever outbreaks
Aedes aegypti	Sudan		Kadugli		2005		Yellow fever outbreaks
Aedes aegypti	Sudan		Talodi		2005		Yellow fever outbreaks
Aedes aegypti	Sudan		Lagawa		2005		Yellow fever outbreaks
Aedes aegypti	Sudan		Abeyi		2005		Yellow fever outbreaks
Aedes aegypti	Sudan		Bara		2005		Yellow fever outbreaks
Aedes aegypti	Sudan		Sheikan		2005		Yellow fever outbreaks
Aedes aegypti	Sudan	South Darfur	S. Algabal		2012		Yellow fever outbreaks
Aedes aegypti	Sudan		Kass		2012		Yellow fever outbreaks
Aedes aegypti	Sudan		Mersing		2012		Yellow fever outbreaks
Aedes aegypti	Sudan		Kubum		2012		Yellow fever outbreaks
Aedes aegypti	Sudan		Nyala		2012		Yellow fever outbreaks
Aedes aegypti	Sudan		Ed Elfursan		2012		Yellow fever outbreaks
Aedes aegypti	Sudan		R. Albirdy		2012		Yellow fever outbreaks
Aedes aegypti	Sudan		Shataia		2012		Yellow fever outbreaks
Aedes aegypti	Sudan		Alsalam		2012		Yellow fever outbreaks
Aedes aegypti	Sudan		Tulus		2012		Yellow fever outbreaks
Aedes aegypti	Sudan		Belail		2012		Yellow fever outbreaks
Aedes aegypti	Sudan	Central Darfur	Zalingei		2012		Yellow fever outbreaks
Aedes aegypti	Sudan		Wadisalih		2012		Yellow fever outbreaks
Aedes aegypti	Sudan		Azoom		2012		Yellow fever outbreaks
Aedes aegypti	Sudan		Nertity		2012		Yellow fever outbreaks
Aedes aegypti	Sudan		Mukjer		2012		Yellow fever outbreaks
Aedes aegypti	Sudan		Bendisi		2012		Yellow fever outbreaks
Aedes aegypti	Sudan		Um Dukhun		2012		Yellow fever outbreaks
Aedes aegypti	Sudan		Rokoro		2012		Yellow fever outbreaks
Aedes aegypti	Sudan	West Darfur	Genaina		2012		Yellow fever outbreaks
Aedes aegypti	Sudan		Beidha		2012		Yellow fever outbreaks
Aedes aegypti	Sudan		Habila		2012		Yellow fever outbreaks
Aedes aegypti	Sudan		Kernik		2012		Yellow fever outbreaks
Aedes aegypti	Sudan		Forbranga		2012		Yellow fever outbreaks
Aedes aegypti	Sudan		Jabel Moon		2012		Yellow fever outbreaks
Aedes aegypti	Sudan		Sirba		2012		Yellow fever outbreaks
Aedes aegypti	Sudan	North Darfur	Saraf Omra		2012		Yellow fever outbreaks
Aedes aegypti	Sudan		Alseraif		2012		Yellow fever outbreaks
Aedes aegypti	Sudan		Kebkabyia		2012		Yellow fever outbreaks
Aedes aegypti	Sudan		Waha		2012		Yellow fever outbreaks
Aedes aegypti	Sudan		Elfasir		2012		Yellow fever outbreaks
Aedes aegypti	Sudan		Mellit		2012		Yellow fever outbreaks
Aedes aegypti	Sudan	East Darfur	Assalaya		2012		Yellow fever outbreaks
Aedes aegypti	Sudan		Elddaen		2012		Yellow fever outbreaks
Aedes aegypti	Sudan		Yassin		2012		Yellow fever outbreaks
Aedes aegypti	Sudan	West Kordofan	Lagawa		2013		Yellow fever outbreaks
Aedes aegypti	Sudan		Kailak		2013		Yellow fever outbreaks
Aedes aegypti	Sudan		Muglad		2013		Yellow fever outbreaks
Aedes aegypti	Sudan		Abeye		2013		Yellow fever outbreaks
Aedes aegypti	Sudan	South Kordofan	Elreef Alshargi		2013		Yellow fever outbreaks
Aedes aegypti	Sudan		Abu Gibaiha		2013		Yellow fever outbreaks
Aedes aegypti	Sudan		Ghadir		2013		Yellow fever outbreaks
Aedes aegypti	Sudan		Habila		2013		Yellow fever outbreaks
Aedes aegypti	Sudan		Kadugli		2013		Yellow fever outbreaks
Aedes aegypti	Sudan		Altadamon		2013		Yellow fever outbreaks
Aedes aegypti	Sudan		Talodi		2013		Yellow fever outbreaks
Aedes aegypti	Sudan		Aliri		2013		Yellow fever outbreaks
Aedes aegypti	Sudan		Dilling		2013		Yellow fever outbreaks
Aedes aegypti	Yemen	Al-Hudaidah	Bayt-Al Faqih		2010		Chikungunya cases
Aedes aegypti	Yemen	Al-Hudaidah	Zabid		2010		Chikungunya cases
Aedes aegypti	Yemen	Al-Hudaidah	Al-Hydaidah city		2010		Chikungunya cases
Aedes aegypti	Yemen	Al-Hudaidah	Al Mansuriyah		2010		Chikungunya cases
Aedes aegypti	Yemen	Al-Hudaidah	Al Zaydiah		2010		Chikungunya cases
Aedes aegypti	Yemen	Al-Hudaidah	Al Garrahi		2010		Chikungunya cases
Aedes aegypti	Yemen	Al-Hudaidah	Al Tuhayat		2010		Chikungunya cases
Aedes aegypti	Yemen	Al-Hudaidah	Ad Durayhmi		2010		Chikungunya cases
Aedes aegypti	Yemen	Al-Hudaidah	Hays		2010		Chikungunya cases
Aedes aegypti	Yemen	Al-Hudaidah	Bajil		2010		Chikungunya cases
Aedes aegypti	Yemen	Al-Hudaidah	Al Marawiah		2010		Chikungunya cases
Aedes aegypti	Yemen	Al-Hudaidah	Al Munirah		2010		Chikungunya cases
Aedes aegypti	Yemen	Al-Hudaidah	Az Zuhrah		2010		Chikungunya cases
Aedes aegypti	Yemen	Al-Hudaidah	Al Qanawis		2010		Chikungunya cases
Aedes aegypti	Yemen	Al-Hudaidah	Al Khawkhah		2010		Chikungunya cases
Aedes aegypti	Yemen	Al-Hudaidah	As Salif		2010		Chikungunya cases
Aedes aegypti	Yemen	Al-Hudaidah	Jabal Ra's		2010		Chikungunya cases
Aedes aegypti	Yemen	Al-Hudaidah	Alluheyah		2010		Chikungunya cases
Aedes aegypti	Yemen	Lahj	Al-Hawtali		2012		Chikungunya cases
Aedes aegypti	Yemen	Shabwah			2014		MopH Yemen/ vector control needs assessment 2014 / dengue cases
Aedes aegypti	Yemen	Al-Hudaidah					Dengue cases
Aedes aegypti	Yemen	Hadramout					Dengue cases
Aedes aegypti	Yemen	Sana					Dengue cases
Aedes aegypti	Yemen	Shabwah					Dengue cases
Aedes aegypti	Yemen	Abyan					Dengue cases
Aedes aegypti	Yemen	Abyan					Dengue cases
Aedes aegypti	Yemen	Taiz					Dengue cases
Aedes aegypti	Yemen	Hadramout	Mukhalla				Dengue cases
Aedes aegypti	Yemen	Aden	Aden				Dengue cases
Aedes aegypti	Yemen	Al-Hudaidah	Al Khokha		2011		Zayed et al., 2012
Aedes aegypti	Yemen	Al-Hudaidah	Al Muneera		2011		Zayed et al., 2012

## Sheet: Aedes albopictus
Species	Country	Governorate/Province	Localities	Year	Reference
Aedes albopictus	Argelia	Tizi-Oudou	Larbaa-Nath-Iraten	2010	Izri et al., 2011
Aedes albopictus	Argelia	Oran	Ain Turk	2015	Benallal et al., 2016
Aedes albopictus	Iran	Nikshahr	Lashar	2009	Doosti et al., in press
Aedes albopictus	Iran	Sarbaz	Rask	2009	Doosti et al., in press
Aedes albopictus	Iran	Chabahar	Voshname-dorri	2013	Doosti et al., in press
Aedes albopictus	Iran		Paroomi		Doosti et al., in press
Aedes albopictus	Jordan		Shuna	2016	Personnal comunication
Aedes albopictus	Jordan		Irbed	2016	Personnal comunication
Aedes albopictus	Lebanon		Sarba	2003-2011	Haddad et al 2007, Haddad et al 2012
Aedes albopictus	Lebanon		Batroun	2003-2011	Haddad et al 2007, Haddad et al 2012
Aedes albopictus	Lebanon		Chibtine	2003-2011	Haddad et al 2007, Haddad et al 2012
Aedes albopictus	Lebanon		Hermel	2003-2011	Haddad et al 2007, Haddad et al 2012
Aedes albopictus	Lebanon		Fanar	2003-2011	Haddad et al 2007, Haddad et al 2012
Aedes albopictus	Lebanon		Broumana	2003-2011	Haddad et al 2007, Haddad et al 2012
Aedes albopictus	Lebanon		Ain Anoub	2003-2011	Haddad et al 2007, Haddad et al 2012
Aedes albopictus	Lebanon		Drya	2003-2011	Haddad et al 2007, Haddad et al 2012
Aedes albopictus	Morocco		Rabat	2015	Bennouna et al., 2017
Aedes albopictus	Palestine	Salfit	Mas-ha	2012	Adawi, 2012
Aedes albopictus	Palestine	Salfit	AL-Zawia	2012	Adawi, 2012
Aedes albopictus	Pakistan	Lahore		1949-2010	Khan et al 2011, Asir Ud Din 1952, Suleman et al 1993, Aslamkhan & Salman 1969, Mukhtar et al., 2011
Aedes albopictus	Pakistan	Sargodha		1949-2010	Khan et al 2011, Asir Ud Din 1952, Suleman et al 1993, Aslamkhan & Salman 1969, Mukhtar et al., 2011
Aedes albopictus	Pakistan	Faisalabad		1949-2010	Khan et al 2011, Asir Ud Din 1952, Suleman et al 1993, Aslamkhan & Salman 1969, Mukhtar et al., 2011
Aedes albopictus	Pakistan		Changa Manga National Park	1949-2010	Khan et al 2011, Asir Ud Din 1952, Suleman et al 1993, Aslamkhan & Salman 1969, Mukhtar et al., 2011
Aedes albopictus	Pakistan		Peshawar	1949-2010	Khan et al 2011, Asir Ud Din 1952, Suleman et al 1993, Aslamkhan & Salman 1969, Mukhtar et al., 2011
Aedes albopictus	Pakistan		Charsadda	1949-2010	Khan et al 2011, Asir Ud Din 1952, Suleman et al 1993, Aslamkhan & Salman 1969, Mukhtar et al., 2011
Aedes albopictus	Pakistan	Mardan		1949-2010	Khan et al 2011, Asir Ud Din 1952, Suleman et al 1993, Aslamkhan & Salman 1969, Mukhtar et al., 2011
Aedes albopictus	Pakistan	Sawabi		1949-2010	Khan et al 2011, Asir Ud Din 1952, Suleman et al 1993, Aslamkhan & Salman 1969, Mukhtar et al., 2011
Aedes albopictus	Pakistan		Dacca	1949-2010	Khan et al 2011, Asir Ud Din 1952, Suleman et al 1993, Aslamkhan & Salman 1969, Mukhtar et al., 2011
Aedes albopictus	Palestine	West Bank	Qalqiliya City	2012	Report of Vector control Unit, Adawi et al., 2012
Aedes albopictus	Palestine	West Bank	At Tira Village, and Beit Liqya Village	2012	Report of Vector control Unit
Aedes albopictus	Palestine	West Bank	Tulkarm City	2012	Report of Vector control Unit
Aedes albopictus	Palestine	West Bank	Bethlehem City, and Ad Duheisha Camp	2012	Report of Vector control Unit
Aedes albopictus	Palestine	West Bank	Nablus City	2012	Report of Vector control Unit
Aedes albopictus	Palestine	West Bank	Deir Qaddis Village, and Bani Zeid Village	2012	Report of Vector control Unit
Aedes albopictus	Palestine	West Bank	Jenin City	2013	Report of Vector control Unit
Aedes albopictus	Palestine	West Bank	Hebron city and Beit Ula Tawn	2014	Report of Vector control Unit
Aedes albopictus	Palestine	West Bank	Tubas City	2014	Report of Vector control Unit
Aedes albopictus	Palestine	West Bank	Jericho City	2014	Report of Vector control Unit
Aedes albopictus	Palestine	West Bank	Salfit City, and Masha Tawn	2012	Report of Vector control Unit
Aedes albopictus	Palestine	West Bank	Qalandiya Camp, and Bir Nabala	2013	Report of Vector control Unit
Aedes albopictus	Syria	Kotryeh		2005	Haddad et al 2007

## Sheet: Dengue
Disease	Country	Year	Governorate/Province	Locality	Cases	Death	Period			References	Imported/authoctonous case
Dengue	Djibouti	1992	Djibouti	Djibouti City	12000			October 1991-February 1992		Rodier et al., 1996
Dengue	Djibouti	1987		Randa						Salah et al., 1988
Dengue	Djibouti	1987	Djibouti	Djibouti City						Salah et al., 1988
Dengue	Djibouti	2011	Djibouti	Djibouti City						Andayi et al., 2014
Dengue	Djibout	2012	Djibouti	Djibouti City	72	0	14 June-21 July
Dengue	Egypt	2015	Assuit	Dayrout	309		01 October-31 December			Humprey et al., 2016
Dengue	Iran	2008	Fars	Shiraz	1		01 Apr.-31 Dec. 2008			Unknown	Imported case
Dengue	Iran			Jahrom	1					Negative	Authoctonous case?
Dengue	Iran		Sistan & Bluchestan	Zahedan	1					Negative	Authoctonous case?
Dengue	Iran			Zahedan	1					Unknown	Imported case
Dengue	Iran			Zabul	1					Unknown	Imported case
Dengue	Iran		Tehran	Tehran	1	1				Mecca	Imported case
Dengue	Iran	2009	Tehran	Tehran	2		01 Apr.-31 Nov. 2009			Kuala Lumpour	Imported case
Dengue	Iran		Yazd	Yazd	1					Kuala Lumpour	Imported case
Dengue	Iran		Sistan & Bluchestan	Zahedan	2	1				Unknown/Negative	Imported case
Dengue	Iran	2010	Khuzestan	Ahwaz	1		01 Jan.-01.Nov.2010			Kuala Lumpour	Imported case
Dengue	Iran		Sistan & Bluchestan	Zabul	1	1				Negative	Authoctonous case?
Dengue	Iran		Fars	Shiraz	1					Bankok	Imported case
Dengue	Iran		Khorasan Razavi	Mashhad	1					New Delhi	Imported case
Dengue	Iran		Tehran	Tehran	1					New Delhi	Imported case
Dengue	Iran	2011	Markazi	Arak	1		01 Apr.-31 Oct.2011			Kuala Lumpour	Imported case
Dengue	Iran		Sistan & Bluchestan	Zahedan	1					Negative	Authoctonous case?
Dengue	Iran	2012	Tehran	Tehran	1		Apr.2012			Bali	Imported case
Dengue	Iran	2013	Tehran	Tehran	1		Mar.2013			Karballa-Najaf-Kazemein	Imported case
Dengue	Iran	2014	Mazandaran	Qaem Shahr	1		01 Jun.-01 Sep.2014			Kuala Lumpour	Imported case
Dengue	Iran		Khorasan Razavi	Sabzevar	1					Kuala Lumpour	Imported case
Dengue	Iran		Hormozgan	BandarAbbas	1					Bahrein	Imported case
Dengue	Iran		Mazandaran	Qaem Shahr	1					Shiraz	Imported case
Dengue	Iran		Tehran	Tehran	1						Imported case
Dengue	Iran		Tehran	Tehran	1					Indonasia	Imported case
Dengue	Iran		Isfahan	Isfahan	1					Kuala Lumpour	Imported case
Dengue	Iran		Bushehr	Bushehr	1					Kuala Lumpour	Imported case
Dengue	Oman	2013	Muscat		5		Imported case				Imported case
Dengue	Oman	2013	Dhofar		2		Imported case				Imported case
Dengue	Oman	2013	S Batinc		1		Imported case				Imported case
Dengue	Oman	2013	Dalikalya		1		Imported case				Imported case
Dengue	Oman	2013	N- Shequia		2		Imported case				Imported case
Dengue	Oman	2013	Baraim				Imported case				Imported case
Dengue	Oman	2014	Muscat		6		Imported case				Imported case
Dengue	Oman	2014	Dhofar		3		Imported case				Imported case
Dengue	Oman	2014	N- Shequia		1		Imported case				Imported case
Dengue	Oman	2014	Baraim		2
Dengue	Pakistan	1994	Sindh	Karachi	145	1	June-July
Dengue	Pakistan	2003	KPK (NWFP)	Haripur	1000	7	September
Dengue	Pakistan	2003	Punjab	Khushab	250	11	October
Dengue	Pakistan	2005	Sindh	Karachi city	2286	30	August-December
Dengue	Pakistan	2006	Islamabad		440	1	August-December
Dengue	Pakistan	2006	Punjab		756	0
Dengue	Pakistan	2006	Sindh		3595	39
Dengue	Pakistan	2006	KPK		31	1
Dengue	Pakistan	2006	Baluchsitan		4	0
Dengue	Pakistan	2006	AJK		135	0
Dengue	Pakistan	2007	Islamabad		63	0	April-December
Dengue	Pakistan	2007	Punjab		320	0
Dengue	Pakistan	2007	Sindh		1889	18
Dengue	Pakistan	2007	KPK		32	0
Dengue	Pakistan	2007	Baluchsitan		0	0
Dengue	Pakistan	2007	AJK		0	0
Dengue	Pakistan	2008	Islamabad		132	5	July-December
Dengue	Pakistan	2008	Punjab		1248	5
Dengue	Pakistan	2008	Sindh		1339	3
Dengue	Pakistan	2008	KPK		73	4
Dengue	Pakistan	2008	Baluchsitan		0	0
Dengue	Pakistan	2008	AJK		0	0
Dengue	Pakistan	2009	Islamabad		97	0
Dengue	Pakistan	2009	Punjab		170	2
Dengue	Pakistan	2009	Sindh		1566	9
Dengue	Pakistan	2009	KPK		51	1
Dengue	Pakistan	2009	Baluchsitan		0	0
Dengue	Pakistan	2009	AJK		56	1
Dengue	Pakistan	2010	Islamabad		1128	3
Dengue	Pakistan	2010	Punjab		7835	4
Dengue	Pakistan	2010	Sindh		6028	25
Dengue	Pakistan	2010	KPK		761	5
Dengue	Pakistan	2010	Baluchsitan		0	0
Dengue	Pakistan	2010	AJK		149	32
Dengue	Pakistan	2011	Islamabad		910	2
Dengue	Pakistan	2011			449854	281
Dengue	Pakistan	2011	Sindh		1161	13
Dengue	Pakistan	2011	KPK		825	7
Dengue	Pakistan	2011	Baluchsitan		6	0
Dengue	Pakistan	2011	AJK		99	0
Dengue	Pakistan	2011	FATA		7	0
Dengue	Pakistan	2013	KPK	Swat	9022	36	05 August-10 November			Khan et al., 2016
Dengue	Pakistan	2014	Punjab	Lahore	1800					Kraemer et al., 2015
Dengue	Saudi Arabia	2006-2011	Jeddah	Makkah
Dengue	Saudi Arabia	2006-2011	Jeddah	Jeddah City
Dengue	Saudi Arabia	2006-2011		Jazan
Dengue	Saudi Arabia	2004	Jeddah	Makkah				Amarasinghe et al 2012
Dengue	Saudi Arabia	2009	Jeddah	Makkah
Dengue	Saudi Arabia	2010	Jeddah	Makkah
Dengue	Saudi Arabia	2010	Jeddah	Jeddah City	750
Dengue	Saudi Arabia	2011	Jeddah	Makkah
Dengue	Saudi Arabia	1994	Jeddah	Jeddah City						DEN 1-3
Dengue	Saudi Arabia	1993-2008			2500	77 DHF/10		Amarasinghe et al 2012
Dengue	Saudi Arabia	2013	Jeddah	Makkah	4411					Aziz et al., 2014
Dengue	Somalia	2014		Mogadishu						Bosa et al., 2014
Dengue	Somalia	2011	Galbeed (Somaliland)	Berbera			March-May
Dengue	Somalia	2014	Puntland	Bossaso	9	0		April
Dengue	Somalia	1993		Mogadishu	18					Sharp et al., 1995
Dengue	Somalia	1993		Baidoa	2					Sharp et al., 1995
Dengue	Somalia	1993		Kisimayu-Jilib	5					Sharp et al., 1995
Dengue	Somalia	1993		Baardera	29					Sharp et al., 1995
Dengue	Sudan	2004	Port Sudan	Data not available	312	12	November-June 2005			Seidahmed et al., 2012
Dengue	Sudan	2010	Port Sudan	Port Sudan City	3765		27 February-29 June
	Sudan	2014	Red Sea State		738					Humphrey et al., 2016
Dengue	Sudan	2015		Darfur, Kassala, Kordofan	557					Humphrey et al., 2016
Dengue	Yemen	2000	Shabwah
Dengue	Yemen	2003	Shabwah
Dengue	Yemen	2005	Shabwah		279	15
Dengue	Yemen	2005	Al-Hudaidah
Dengue	Yemen	2005	Hadramout
Dengue	Yemen	2008	Shabwah		1001	0
Dengue	Yemen	2008	Abyan
Dengue	Yemen	2008	Taiz
Dengue	Yemen	2008	Mukhalla
Dengue	Yemen	2009	Al-Hudaidah		900	1
Dengue	Yemen	2009	Taiz
Dengue	Yemen	2010	Hadramout		930	6				Ghouth et al 2012
Dengue	Yemen	2010	Aden		3783	1
Dengue	Yemen	2010	Shabwah		1337	3
Dengue	Yemen	2010	Lahj		1005	0
Dengue	Yemen	2010	Abyan		1081	0
Dengue	Yemen	2010	Al-Hudaidah		758	0
Dengue	Yemen	2010	Taiz		112	0
Dengue	Yemen	2010	Sana		72	0
Dengue	Yemen	2010	Al-Dhalih		36	0
Dengue	Yemen	2015	Aden		6320
Dengue	Yemen	2015	Hadramout
Dengue	Yemen	2015	Al-Hudaidah
Dengue	Yemen	2015	Shabwah, Hadramout, Abyan, Maifaa, Eitg, Taiz, Lahj		>20000					Humphrey et al., 2016

## Sheet: Chikungunya
Disease	Country	Year	Governorate/Province	District	Cases	Death	Period			References
Chikungunya	Djibouti	2011								Andayi et al., 2014
Chikungunya	Pakistan	2016-17		Karachi	2267
Chikungunya	Saudi Arabia	2011		Jeddah						Hussain et al., 2013
Chikungunya	Somalia	2014	Puntland	Bossaso	9	0		April
Chikungunya	Somalia	2016		Mogadishu
Chikungunya	Yemen	2010	Al-Hydaidah	Bayt-Al Faqih	2532	1	01 October-01 February 2011
Chikungunya	Yemen	2010		Zabid	2188	3
Chikungunya	Yemen	2010		Al-Hydaidah city	822
Chikungunya	Yemen	2010		Al Mansuriyah	100	2
Chikungunya	Yemen	2010		Al Zaydiah	663	9
Chikungunya	Yemen	2010		Al Garrahi	118
Chikungunya	Yemen	2010		Al Tuhayat	512	3
Chikungunya	Yemen	2010		Ad Durayhmi	310	2
Chikungunya	Yemen	2010		Hays	341
Chikungunya	Yemen	2010		Bajil	645	2
Chikungunya	Yemen	2010		Al Marawiah	269	6
Chikungunya	Yemen	2010		Al Munirah	515
Chikungunya	Yemen	2010		Az Zuhrah	851	6
Chikungunya	Yemen	2010		Al Qanawis	313	3
Chikungunya	Yemen	2010		Al Khawkhah	235	1
Chikungunya	Yemen	2010		As Salif	179
Chikungunya	Yemen	2010		Jabal Ra's	27
Chikungunya	Yemen	2010		Alluheyah	95	13
Chikungunya	Yemen	2012	Lahj	Al-Hawtali	234	0	21 March to 8 May

## Sheet: Yellow fever
Disease	Country	Year	Governorate/Province	District	Cases	Death	Period
Yellow fever	Sudan	1959	Blue Nile		120	88	Not known
Yellow fever	Sudan	2005	South Kordofan	Dilling	290	66	10 September-09 December
Yellow fever	Sudan			Rashad	93	29
Yellow fever	Sudan			Abu Jubaiyah	110	35
Yellow fever	Sudan			Kadugli	65	18
Yellow fever	Sudan			Talodi	33	11
Yellow fever	Sudan			Lagawa	6	2
Yellow fever	Sudan			Abeyi	3	1
Yellow fever	Sudan			Bara	1	0
Yellow fever	Sudan			Sheikan	3	1
Yellow fever	Sudan	2012	South Darfur	S. Algabal	9	7	2 September 2012-09 January 2013
Yellow fever	Sudan			Kass	25	13
Yellow fever	Sudan			Mersing	3	1
Yellow fever	Sudan			Kubum	8	1
Yellow fever	Sudan			Nyala	11	1
Yellow fever	Sudan			Ed Elfursan	12	1
Yellow fever	Sudan			R. Albirdy	6	1
Yellow fever	Sudan			Shataia	1	0
Yellow fever	Sudan			Alsalam	4	1
Yellow fever	Sudan			Tulus	1	0
Yellow fever	Sudan			Belail	1	0
Yellow fever	Sudan		Central Darfur	Zalingei	151	29
Yellow fever	Sudan			Wadisalih	58	14
Yellow fever	Sudan			Azoom	73	24
Yellow fever	Sudan			Nertity	101	24
Yellow fever	Sudan			Mukjer	18	0
Yellow fever	Sudan			Bendisi	13	1
Yellow fever	Sudan			Um Dukhun	17	3
Yellow fever	Sudan			Rokoro	7	1
Yellow fever	Sudan		West Darfur	Genaina	27	6
Yellow fever	Sudan			Beidha	35	10
Yellow fever	Sudan			Habila	18	12
Yellow fever	Sudan			Kernik	51	7
Yellow fever	Sudan			Forbranga	9	0
Yellow fever	Sudan			Jabel Moon	3	0
Yellow fever	Sudan			Sirba	5	1
Yellow fever	Sudan		North Darfur	Saraf Omra	8	1
Yellow fever	Sudan			Alseraif	165	8
Yellow fever	Sudan			Kebkabyia	2	0
Yellow fever	Sudan			Waha	1	0
Yellow fever	Sudan			Elfasir	2	0
Yellow fever	Sudan			Mellit	1	1
Yellow fever	Sudan		East Darfur	Assalaya	1	1
Yellow fever	Sudan			Elddaen	1	1
Yellow fever	Sudan			Yassin	1	0
Yellow fever	Sudan	2013	West Kordofan	Lagawa	13	5	03 October -14 December
Yellow fever	Sudan			Kailak	5	2
Yellow fever	Sudan			Muglad	1	0
Yellow fever	Sudan			Abeye	2	1
Yellow fever	Sudan		South Kordofan	Elreef Alshargi	7	1
Yellow fever	Sudan			Abu Gibaiha	6	2
Yellow fever	Sudan			Ghadir	1	1
Yellow fever	Sudan			Habila	2	0
Yellow fever	Sudan			Kadugli	2	0
Yellow fever	Sudan			Altadamon	1	0
Yellow fever	Sudan			Talodi	2	1
Yellow fever	Sudan			Aliri	5	2
Yellow fever	Sudan			Dilling	2	0

## Sheet: References
Abdalmagid, M. A., & Alhusein, S. (2008). Entomological investigation of Aedes aegypti in Kassala and Elgadarief States, Sudan. Sudanese J Pub Health, 3(2), 77e80. 2008,
Adawi, S. H. A. A. (2012). Presence of Aedes albopictus in Palestine–West Bank. International Journal of TROPICAL DISEASE & Health, 2(4), 301-310.
Alikhan, M., Al Ghamdi, K., & Mahyoub, J. A. (2014). Aedes mosquito species in western Saudi Arabia. Journal of Insect Science, 14(1), 69.
Amarasinghe, A., & Letson, G. W. (2012). Dengue in the Middle East: a neglected, emerging disease of importance. Transactions of the Royal Society of Tropical Medicine and Hygiene, 106(1), 1-2.
Andayi F, Charrel RN, Kieffer A, Richet H, Pastorino B, Leparc-Goffart I, et al. A sero-epidemiological study of arboviral fevers in Djibouti, horn of Africa. PLoS Negl Trop Dis. 2014; 8(12):e3299.
ASIR-UD-DIN, M. (1952). Mosquitoes Breeding in Tree-Holes and Bamboo Stumps in Dacca (East Pakistan). Pakistan Journal of Health, 2(2), 110-12.
Aslamkhan, M., & Salman, C. (1969). The bionomics of the mosquitoes of the Changa Manga National forest, West Pakistan. Pakistan Journal of Zoology, 1, 183-205.
Azhar, E. I., Hashem, A. M., El-Kafrawy, S. A., Abol-Ela, S., Abd-Alla, A. M., Sohrab, S. S., ... & Madani, T. A. (2015). Complete genome sequencing and phylogenetic analysis of dengue type 1 virus isolated from Jeddah, Saudi Arabia. Virology journal, 12(1), 1.
Aziz, et al. "Household survey of container–breeding mosquitoes and climatic factors influencing the prevalence of Aedes aegypti (Diptera: Culicidae) in Makkah City, Saudi Arabia." Asian Pacific journal of tropical biomedicine 2.11 (2012): 849-857.
Aziz A.T., Al-Shami, S. A., Mahyoub, J. A., Hatabbi, M., Ahmad, A. H., & Rawi, C. S. M. (2014). An update on the incidence of dengue gaining strength in Saudi Arabia and current control approaches for its vector mosquito. Parasites & vectors, 7(1), 258.
Barraud, P. J. (1934). The Fauna of British India, including Ceylon and Burma. Diptera. Vol. 5. Family Culieldae. Tribes Megarhinini and Culicini. The Fauna of British India, including Ceylon and Burma. Diptera. Vol. 5. Family Culieldae. Tribes Megarhinini and Culicini.
Benallal, K. E., et al. "First report of Aedes (Stegomyia) albopictus (Diptera: Culicidae) in Oran, West of Algeria." Acta tropica 164 (2016): 411-413.
Bennouna, A., et al. "First record of Stegomyia albopicta (= Aedes albopictus) in Morocco: a major threat to public health in North Africa?." Medical and veterinary entomology 31.1 (2017): 102-106.
Bosa, H. K., Montgomery, J. M., Kimuli, I., & Lutwama, J. J. (2014). Dengue fever outbreak in Mogadishu, Somalia 2011: Co-circulation of three dengue virus serotypes. International Journal of Infectious Diseases, 21, 3.
Botros, B. A., Watts, D. M., Soliman, A. K., Salib, A. W., Moussa, M. I., Mursal, H., ... & Farah, M. (1989). Serological evidence of dengue fever among refugees, Hargeysa, Somalia. Journal of medical virology, 29(2), 79-81.
Chinikar, S., & Shah-Hosseini, N. (2014). Dengue Fever in Asia and Africa. In Neglected Tropical Diseases-Middle East and North Africa (pp. 193-215). Springer Vienna.
Doosti et al (in review). Mosquito surveillance and the first record of the invasive mosquito species Aedes (Stegomyia) albopictus (Skuse) (Diptera: Culicidae) in southern Iran.
Ghaznawi HI, Al-Khateeb TO, Akbar N, Afifi H and Nasser A. (1997) Surveillance for dengue fever in Jeddah. Eastern Mediterranean Health Journal, 1997, 3: 567-570.
Ghouth, A. S. B., Amarasinghe, A., & Letson, G. W. (2012). Dengue outbreak in Hadramout, Yemen, 2010: an epidemiological perspective. The American journal of tropical medicine and hygiene, 86(6), 1072-1076.
Haddad, N., Harbach, R. E., Chamat, S., & Bouharoun-Tayoun, H. (2007). Presence of Aedes albopictus in Lebanon and Syria. Journal of the American Mosquito Control Association, 23(2), 226-228.
Haddad, N., Mousson, L., Vazeille, M., Chamat, S., Tayeh, J., Osta, M. A., & Failloux, A. B. (2012). Aedes albopictus in Lebanon, a potential risk of arboviruses outbreak. BMC infectious diseases, 12(1), 300.
Heikal, OMAR M., et al. "Aedes aegypti re-emerging in Egypt: a review and what should be done." Journal of the Egyptian Society of Parasitology 41.3 (2011): 801-14.
Holstein M. (1967). Dynamics of Aedes aegypti distribution, density and seasonal preference in the Mediterranean area. Bull Org Mond Santé. 36, 541-543.
Humphrey, J. M., Cleton, N. B., Reusken, C. B., Glesby, M. J., Koopmans, M. P., & Abu-Raddad, L. J. (2016). Dengue in the Middle East and North Africa: A Systematic Review. PLoS neglected tropical diseases, 10(12), e0005194.
Humphrey, J. M., Cleton, N. B., Reusken, C. B., Glesby, M. J., Koopmans, M. P., & Abu-Raddad, L. J. (2017). Urban Chikungunya in the Middle East and North Africa: A systematic review. PLoS neglected tropical diseases, 11(6), e0005707.
Hussain R, Alomar I, Memish ZA. Chikungunya virus: Emergence of an arthritic arbovirus in Jeddah, Saudi Arabia. East Mediterr Health J. 2013;19(5):506–8. pmid:24617133.
Igarashi, A., Tanaka, M., Morita, K., Takasu, T., Ahmed, A., Ahmed, A., ... & Waqar, M. A. (1994). Detection of West Nile and Japanese encephalitis viral genome sequences in cerebrospinal fluid from acute encephalitis cases in Karachi, Pakistan. Microbiology and immunology, 38(10), 827-830.
Insecticide resistence management strategy 2016-2020
Izri, A., I. Bitam, and R. N. Charrel. "First entomological documentation of Aedes (Stegomyia) albopictus (Skuse, 1894) in Algeria." Clinical Microbiology and Infection 17.7 (2011): 1116-1118.
Jahan, N. U. S. R. A. T., & Mumtaz, N. O. R. E. E. N. (2010). Evaluation of resistance against deltmethrin in Aedes mosquitoes from Lahore, Pakistan. Biol. Pak, 56, 9-15.
Jahan, N., Razaq, J., & Jan, A. (2011). Laboratory evaluation of chitin synthesis inhibitors (Diflubenzuron and Buprofezin) against Aedes aegypti larvae from Lahore, Pakistan. Pakistan J Zool, 43, 1079-1084.
Kanesa-thasan, N., Chang, G. J., Smoak, B. L., Magill, A., Burrous, M. J., & Hoke Jr, C. H. (1998). Molecular and epidemiologic analysis of dengue virus isolates from Somalia. Emerging infectious diseases, 4(2), 299.
Khan, H. A. A., Akram, W., Shehzad, K., & Shaalan, E. A. (2011). First report of field evolved resistance to agrochemicals in dengue mosquito, Aedes albopictus (Diptera: Culicidae), from Pakistan. Parasit Vectors, 4, 146.
Khan, Jehangir, Inamullah Khan, and Ibne Amin. "A comprehensive entomological, serological and molecular study of 2013 dengue outbreak of swat, Khyber Pakhtunkhwa, Pakistan." PloS one 11.2 (2016): e0147416.
Kirkpatrick. (1925). The mosquitoes of Egypt.
Kraemer, M. U., Perkins, T. A., Cummings, D. A., Zakar, R., Hay, S. I., Smith, D. L., & Reiner, R. C. (2015). Big city, small world: density, contact rates, and transmission of dengue across Pakistan. Journal of The Royal Society Interface, 12(111), 20150468.
Malik M.R. et al., Chikungunya outbreak in Al-Hudaydah, Yemen, 2011: Epidemiological characterization and key lessons learned for early detection and control, J Epidemiol Global Health (2014), http://dx.doi.org/10.1016/j.jegh.2014.01.004;
Mikhail, MW, Al-Bursheed, KhM, Abd-El-Halim, AS, Morsy, TA, (2008) Studies on mosquito borne diseases in Egypt and Qatar. J. Egypt.Soc. Parasitol. 39, 3:745-56.
Ministry of Health – Oman (2010) Community Health & Disease Surveillance Newsletter, Special Issue on: Emerging Infectious Diseases PART-1, Volume 19, Issue 4, published by Directorate General of Health Affairs, Ministry of Health, Oman, July-August 2010.
MopH Yemen/ vector control needs assessment 2014
Mouchet, J. (1971). Survey of Aedes aegypti and potential vectors of yellow fever in the Democratic Republic of Somalia and the French Territory of the Afars and the Issas. Bulletin of the World Health Organization, 45(3), 383-394.
Mukhtar, M., Tahir, Z., Baloch, T. M., Mansoor, F., & Kamran, J. (2011). Entomological investigations of dengue vectors in epidemic-prone districts of Pakistan during 2006–2010. Dengue Bulletin.35: 99-115.
Rasheed, S. B., Butlin, R. K., & Boots, M. (2013). A review of dengue as an emerging disease in Pakistan. Public Health, 127(1), 11-17.
Rathor, H. R. (2000). The role of vectors in emerging and re-emerging diseases in the Eastern Mediterranean Region.
Reisen, W. K., & Aslamkhan, M. (1978). Biting rhythms of some Pakistan mosquitoes (Diptera: Culicidae). Bulletin of Entomological Research, 68(02), 313-330.
Reisen, W. K., Hayes, C. G., Azra, K., Niaz, S., Mahmood, F., Parveen, T., & Boreham, P. F. L. (1982). West nile virus in pakistan. II. Entomological studies at Changa Manga national forest, Punjab province. Transactions of the Royal Society of Tropical Medicine and Hygiene, 76(4), 437-448.
Rodier, Guénaël R., et al. "Epidemic dengue 2 in the city of Djibouti 1991–1992." Transactions of the Royal Society of Tropical Medicine and Hygiene 90.3 (1996): 237-240.
Salah S, Fox E, Abbatte EA, Constantine NT, Asselin P, Soliman AK. A negative human serosurvey of haemorrhagic fever viruses in Djibouti. Annales de l’Institut Pasteur Virology. 1988; 139(4):439–42.
Salit A et al. (1994) The mosquito fauna of Kuwait. Journal of the University of Kuwait, 1994, 21:77–84.
Sharp, Trueman W., et al. "Dengue fever in US troops during Operation Restore Hope, Somalia, 1992-1993." The American journal of tropical medicine and hygiene 53.1 (1995): 89-94.
Sharp, T. W., DeFraites, R. F., Thornton, S. A., Burans, J. P., & Wallace, M. R. (1995). Illness in journalists and relief workers involved in international humanitarian assistance efforts in Somalia, 1992–93. Journal of travel medicine, 2(2), 70-76.
Seidahmed, Osama ME, et al. "Spatial and temporal patterns of dengue transmission along a Red Sea coastline: a longitudinal entomological and serological survey in Port Sudan City." PLoS Negl Trop Dis 6.9 (2012): e1821.
Shoukry, Nahla M., Mohamed A. Elwan, and Tosson A. Morsy. "Aedes aegypti (Linnaeus) reemerging in southern Egypt." J. Egypt. Soc. Parasitol 42.1 (2012): 41-50.
Suleman, M., Arshad, M., & Khan, K. (1996). Yellowfever mosquito (Diptera: Culicidae) introduced into Landi Kotal, Pakistan, by tire importation. Journal of medical entomology, 33(4), 689-693.
Suleman, M., Khan, K., & Khan, S. (1993). Ecology of mosquitoes in Peshawar valley and adjoining areas: species composition and relative abundance. Pakistan journal of zoology, 25(4), 321-328.
Tariq, R. M., & ZAFAR, S. N. (2000). Why the population of dengue vector mosquitoes is increasing day-by-day in Karachi and other areas of Sindh, Pakistan. Pak J Entomol, 15(1), 7-10.
Technical Report Somalia, 2011, 2015
The American Army (1999) Regional Disease Vector Ecology Profile: The Middle East. ARMED FORCES PEST MANAGEMENT BOARD, WASHINGTON DC, Oct 1999.
The American Army (1999) Regional Disease Vector Ecology Profile: The Middle East. ARMED FORCES PEST MANAGEMENT BOARD, WASHINGTON DC, Oct 1999.
VCD Report Summary, Egypt, 2015.
WHO 2012. Subregional meeting on dengue fever in the Red Sea rim. Cairo. 20-22 July 2011. WHO EMRO.
YF Report 2013
Zayed, A., Awash, A. A., Esmail, M. A., Al-Mohamadi, H. A., Al-Salwai, M., Al-Jasari, A., ... & Mnzava, A. (2012). Detection of Chikungunya virus in Aedes aegypti during 2011 outbreak in Al Hodayda, Yemen. Acta tropica, 123(1), 62-66.
